# Supplementary material for: Measurement and evaluation of the coupling degree between National Fitness and National Health in the Yangtze River Economic Belt region of China
Source: Front Public Health. 2023 Sep 22;11:1209854. doi: 10.3389/fpubh.2023.1209854 (PMC10556481; doi:10.3389/fpubh.2023.1209854)
Supplement: Supplementary file 1 [file Table_1.xlsx]

## Sheet: Sheet1
The raw data on Nation Fitness of 11 provinces and cities in the Yangtze River Economic Belt
	Urban parks (nos.)					Sports coaches (person)					Number of cultural/sports/entertainment legal entities					Retail revenue of cultural/sports goods and equipment (100 million yuan)					Business revenue of cultural/sports/entertainment industry legal entities (100 million yuan)					Employment of urban units in cultural/sports/entertainment industries (10000 people)					Sports lottery Community Chest expenditure (10000 yuan)					Fixed assets investment of the whole society in culture/sports/entertainment industry (100 million yuan)					Local fiscal expenditure on culture, sports, and media (100 million yuan)
	2016	2017	2018	2019	2020	2016	2017	2018	2019	2020	2016	2017	2018	2019	2020	2016	2017	2018	2019	2020	2016	2017	2018	2019	2020	2016	2017	2018	2019	2020	2016	2017	2018	2019	2020	2016	2017	2018	2019	2020	2016	2017	2018	2019	2020
Shanghai	165	217	224	250	319	40	1229	1204	1138	1162	7621	8172	12599	12802	13669	440.15	440.15	348.62	348.62	348.62	443.4	473.3	720.7	866.3	703.8	9.1	9.2	10.7	11.9	11.7	305347	321442	460298	430603	381837	107.1	56.9	6	32.5	28.9	113.34	191.32	186.52	179.87	161.26
Jiangsu	942	1074	1107	1133	1168	104	1445	1455	1427	1468	28933	37550	44141	44902	47539	435.97	435.97	631.46	631.46	631.46	628.1	697.9	897.9	960.5	866.1	15.9	16.7	25.3	25.1	26.2	1.78729e+06	2.01301e+06	2.85239e+06	2.27329e+06	1.95512e+06	642.2	546.8	8.5	13.9	-21.9	193.28	194.37	197.22	264.53	311.68
Zhejiang	1171	1197	1252	1340	1401	71	968	1030	1003	1015	25203	30861	36470	42742	52742	207.56	207.56	277.71	277.71	277.71	552	608.4	908.7	1004.3	947.5	15.8	17	18.3	19.3	22	1.24367e+06	1.3704e+06	2.06236e+06	1.56149e+06	1.32161e+06	390	484.9	-17.7	11.7	-14.5	158.72	159.66	174.59	203.26	229.62
Anhui	374	392	432	475	529	17	599	610	617	582	14519	18125	21353	21037	23232	112.21	112.21	177.53	177.53	177.53	206.3	228	2673	289.8	252.5	9.8	10.3	11.6	12.1	12.2	521043	603699	972782	822954	655261	242.7	254.3	8.8	4.2	4.9	84.23	80.94	79.77	87.98	97.06
Jiangxi	356	408	468	519	614	41	585	618	630	629	7479	9369	10752	11180	14443	92.91	92.91	166.89	166.89	166.89	135.3	160.9	199.5	222.1	181.7	5.6	6	7.8	8.3	8	314052	470417	828425	674530	517178	176	198.5	37.3	-3.1	25.3	70.49	74.65	79.1	87.6	120.35
Hubei	352	374	420	449	486	42	805	842	820	802	13358	16360	23539	24354	26551	124.04	124.04	215.45	215.45	215.45	321.5	359.9	525.4	580.2	425.3	10.2	11	16.4	17.8	15.6	669554	929994	1.30645e+06	1.05959e+06	827159	323.9	390.4	159.8	69.6	-20.5	96.61	95.26	113.15	148.53	146.52
Hunan	287	313	337	368	395	45	873	922	886	924	16344	19582	24155	23584	27782	175.17	175.17	179.74	179.74	179.74	400.7	463	629.3	700.1	618.4	16.3	17.3	19.3	19.9	18.8	600421	819267	1.02663e+06	621121	366255	512.8	650.2	29	29.6	-8.1	140.68	148.83	134.54	144.83	139.87
Chongqin	349	397	418	428	479	21	294	295	299	307	11155	13588	16975	16681	17272	160.12	160.12	192.65	192.65	192.65	161.4	183.5	289.7	311.4	282.9	7	7.1	12.9	12.5	13.1	350921	474659	596670	560006	407757	112.7	135.6	44.7	43.3	-17.1	47.98	48.89	49.31	55.24	64.89
Sichuan	508	561	588	629	693	61	1168	1164	1187	1211	17190	17780	26469	25914	26918	110.21	110.21	201.8	201.8	201.8	216.1	233.6	356.7	413.7	344.1	16.7	17.5	16.4	17.3	16.7	476102	471639	848504	893138	737593	233.3	319.1	78.8	15.4	7.6	145.2	142.46	154.91	196.48	229.27
Guizhou	114	133	168	192	217	9	271	281	313	329	5829	8782	9258	9162	10059	19.69	19.69	46.47	46.47	46.47	64.1	66.5	114.1	118.7	102.1	4.1	4.6	6.5	6	6.1	322873	347671	568044	468495	442579	262	319.8	13.7	-4.9	-11.8	67.34	64.73	60.8	68.76	72.76
Yunnan	683	751	775	823	901	74	803	816	901	884	9216	12425	14315	14523	18086	106.21	106.21	104.42	104.42	104.42	70.5	78.1	137.2	155.8	105.4	5.9	6.1	7.5	7.7	7.2	750145	759880	1.02082e+06	872640	823402	186.1	310.1	28.1	-23.5	15.3	77.93	71.3	72.2	77.9	93.08
