# Supplementary material for: Measurement and evaluation of the coupling degree between National Fitness and National Health in the Yangtze River Economic Belt region of China
Source: Front Public Health. 2023 Sep 22;11:1209854. doi: 10.3389/fpubh.2023.1209854 (PMC10556481; doi:10.3389/fpubh.2023.1209854)
Supplement: Supplementary file 2 [file Table_2.xlsx]

## Sheet: Sheet1
The raw data on Nation Health of 11 provinces and cities in the Yangtze River Economic Belt
	Urban green coverage area (hectares)					Total investment in urban environmental infrastructure construction (100 million yuan)					Number of beds in primary medical and health institutions (unit)					Public health education activities (times)					Number of health education trainers (person times)					Number of special education schools					Average life expectancy of the population (years)					Number of Class A and B infectious diseases per 100000 people (person)					Number of admissions to grassroots medical and health institutions (10000 people)
	2016	2017	2018	2019	2020	2016	2017	2018	2019	2020	2016	2017	2018	2019	2020	2016	2017	2018	2019	2020	2016	2017	2018	2019	2020	2016	2017	2018	2019	2020	2016	2017	2018	2019	2020	2016	2017	2018	2019	2020	2016	2017	2018	2019	2020
Shanghai	143029	147063	151444	163906	170032	58.2	97.47	186.82	150.509	97.5919	16690	16350	16042	15827	15612	389	506	503	484		30968	28138	27386	26105		29	30	30	31	31	80.26	80.26	80.26	80.26	80.26	184	185.06	175.04	177. 16	128.63	7	7	7	7	4
Jiangsu	316310	319594	328556	333185	337357	453.2	363.63	444.06	403.858	515.773	77546	89444	93539	98511	101630	2495	2475	2521	2547		14472	20196	19238	18928		101	101	102	104	106	76.63	76.63	76.63	76.63	76.63	114.56	111.54	113.5	115.99	98.23	198	254	246	256	222
Zhejiang	172242	177783	186930	191900	199604	300.1	284.12	307.85	276.484	381.534	24605	25775	27589	29964	30718	4681	2032	2352	2885		28433	33227	31834	29567		84	86	85	86	86	77.73	77.73	77.73	77.73	77.73	195.31	206.91	181.83	175. 02	146.47	37	41	42	46	33
Anhui	117411	121253	121802	129283	135493	335.1	369.27	340.99	336.713	322.507	58613	65020	67023	68651	79745	1096	1281	2182	1581		17788	29563	32205	25256		71	72	73	73	77	75.08	75.08	75.08	75.08	75.08	205.99	223.71	224.82	246. 83	225.08	171	189	166	135	117
Jiangxi	61259	69027	75471	77590	84260	178.2	239.25	305.12	346.227	293.813	52240	59242	60615	61313	62398	2408	1445	1820	2968		93615	72509	89448	120212		88	89	94	95	95	74.33	74.33	74.33	74.33	74.33	224.09	232.42	230.33	232. 46	199.3	208	243	236	207	169
Hubei	97856	100310	107963	111746	122451	322.7	304.46	253.58	303.767	209.638	87662	88850	94949	98108	98093	2047	2093	2031	2715		39318	38317	34142	41769		84	84	84	85	88	74.87	74.87	74.87	74.87	74.87	249.93	249.83	250.76	239. 82	290.81	296	319	320	317	265
Hunan	73186	78722	84158	84451	90846	133.9	161.51	109.27	105.757	187.073	107788	113958	116861	121344	124217	3279	3876	4674	3893		108691	157779	146687	125419		79	79	85	86	95	74.7	74.7	74.7	74.7	74.7	238.24	252.23	278.42	293. 11	269.01	407	413	429	445	405
Chongqin	65420	67175	71553	75552	79620	94.5	143.39	159.07	164.387	208.709	50288	51039	52881	55704	55901	606	612	741	650		12822	14276	17089	16124		36	36	38	39	39	75.7	75.7	75.7	75.7	75.7	263.6	283.73	240.88	237. 02	202.07	187	201	202	215	199
Sichuan	113198	121490	129331	141218	148547	210.8	220.35	317.74	330.95	383.17	132023	139395	143846	148297	149620	5126	3735	5352	5184		149959	86031	84735	77691		125	127	128	129	132	74.75	74.75	74.75	74.75	74.75	184.9	190.97	188.98	212.59	196.03	471	519	489	519	458
Guizhou	44966	65758	69684	72548	74639	94	86	84.15	85.1807	80.2941	43758	46200	47947	50427	54113	1776	2129	639	2236		18483	15291	28251	19590		76	76	77	77	77	71.1	71.1	71.1	71.1	71.1	254.21	261.21	259.18	250. 02	248.35	130	134	147	160	130
Yunnan	48029	50720	52253	54912	57759	70.3	101.11	112.43	124.882	111.377	51206	55566	58852	60273	61932	3616	2532	5121	1849		24835	34316	41980	25900		61	64	65	65	70	69.54	69.54	69.54	69.54	69.54	187.9	195.04	197.37	217.05	189.61	151	155	164	164	162
